# Supplementary material for: Effect of Metformin Treatment on Lipoprotein Subfractions in Non-Diabetic Patients with Acute Myocardial Infarction: A Glycometabolic Intervention as Adjunct to Primary Coronary Intervention in ST Elevation Myocardial Infarction (GIPS-III) Trial
Source: PLoS One. 2016 Jan 25;11(1):e0145719. doi: 10.1371/journal.pone.0145719 (PMC4726568; doi:10.1371/journal.pone.0145719)
Supplement: S1 File — (XLSX) [file pone.0145719.s003.xlsx]

## Sheet: Blad1
Importance of components:
	PC1	PC2	PC3	PC4	PC5	PC6	PC7	PC8	PC9	PC10	PC11	PC12	PC13	PC14	PC15
Standard deviation	24196	16774	13556	105116	10122	0.83646	0.75975	0.72186	0.44544	0.34392	0.29727	0.28863	0.18338	0.17469	0.11910
Proportion of Variance	0.3903	0.1876	0.1225	0.07366	0.0683	0.04664	0.03848	0.03474	0.01323	0.00789	0.00589	0.00555	0.00224	0.00203	0.00095
Cumulative Proportion	0.3903	0.5779	0.7004	0.77406	0.8424	0.88900	0.92748	0.96222	0.97545	0.98333	0.98922	0.99478	0.99702	0.99905	100000
